# Supplementary material for: audit_cc: A Stata command for the analysis of matched case-control audits of cervical cancer screening
Source: Inform Med Unlocked. 2023;38:101182. doi: 10.1016/j.imu.2023.101182 (PMC10498486; doi:10.1016/j.imu.2023.101182)
Supplement: Multimedia component 2 [file mmc2.zip]

Archive with 1 entries (1 files):
- audit_cc.sthlp
