# Supplementary material for: audit_cc: A Stata command for the analysis of matched case-control audits of cervical cancer screening
Source: Inform Med Unlocked. 2023;38:101182. doi: 10.1016/j.imu.2023.101182 (PMC10498486; doi:10.1016/j.imu.2023.101182)
Supplement: Multimedia component 4 [file mmc4.zip › Examples_audit_cc.do]

*** Examples for audit_cc


use auditdata, clear


* example 1
audit_cc case, groupid(matchgrp) id(woman_id) caseddiag(case_ddiag) casedob(case_dbirth) ///
  scrdate(testdate) res(testresult) agec(25 50 65) tlc(0 5 10)
	 	 
audit_cc case if case_age<65, groupid(matchgrp) id(woman_id) caseddiag(case_ddiag) ///
  casedob(case_dbirth) scrdate(testdate) res(testresult) tlc(0 5 10)


* example 2	 
set showbaselevels on
audit_cc case if case_age<50, groupid(matchgrp) id(woman_id) caseddiag(case_ddiag) casedob(case_dbirth)  ///
  scrdate(testdate) res(testresult) anythr(9) noheader sav(myresults, replace)
  
audit_cc case if case_age<50, groupid(matchgrp) id(woman_id) caseddiag(case_ddiag) casedob(case_dbirth) ///
  scrdate(testdate) res(testresult) anythr(9) noheader sav(myresults, replace) data(mydata, replace)

use mydata, clear

clogit Case_status i.Time_since_last_test if agegroup==1, group(matchgrp) or
